# Supplementary material for: Evaluation of a novel technology for newborn resuscitation: A visual display of time since birth, video–audio recording, and ergonomic resuscitation equipment: A prospective observational design
Source: Digit Health. 2026 Apr 2;12:20552076261431443. doi: 10.1177/20552076261431443 (PMC13051146; doi:10.1177/20552076261431443)
Supplement: sj-xlsx-2-dhj-10.1177_20552076261431443 - Supplemental material for Evaluation of a novel technology for newborn resuscitation: A visual display of time since birth, video–audio recording, and ergonomic resuscitation equipment: A prospective observational design [file sj-xlsx-2-dhj-10.1177_20552076261431443.xlsx]

## Sheet: Raw data
Study	CaseId	videoId	LivebornVentStart	LivebornVentEnd	ELANVentStart1	ELANVentEnd2	DifferenceStart1	ELANVentStart_2	ELANVentEnd_2	DifferenceStart_2	DurationSuctionBeforeVentilationLiveborn[sec]	DurationSuctionBeforeVentilationELAN1[sec]	DurationSuctionBeforeVentilationELAN2[sec]	comments
SUSTAIN	3-0426830354		74.948	94.806							20.438
SUSTAIN	3-0537083255		64.23	228.756							19.13			noncry nonbreathing baby with breech presentation
SUSTAIN	3-0633117785		65.995	88.438							39.342
SUSTAIN	3-064660054		56.315	80.297							0
SUSTAIN	3-0763364504		155.279	200.548							0
SUSTAIN	3-0909763920		87.827	113.286							26.335
SUSTAIN	3-0953803061		216.799	256.572							77.898
SUSTAIN	3-1058163215		84.186	100.571							0			Shoulder dystocia with thick meuconium
SUSTAIN	3-1272577841		36.379	53.943							0
SUSTAIN	3-1309705892		99.584	125.565							30.457
SUSTAIN	3-1542336250		37.59	69.894							25.549
SUSTAIN	3-1655025579		305.682	386.246							8.039			ambulance delivery but conducted inside hospital teritory
SUSTAIN	3-1669340502		118.657	138.199							31.55
SUSTAIN	3-1829360921		40.034	43.031							0			non breathing non crying ( bag and mask done )
SUSTAIN	3-2074687630		96.632	138.142							39.525
SUSTAIN	3-2465452037		102.188	128.581							38.698
SUSTAIN	3-3066693763		39.521	47.038							9.313
SUSTAIN	3-3070737070		52.042	188.245							40.978			bag and mask done than cry
SUSTAIN	3-3610824295		24.07	82.105							0
SUSTAIN	3-3850546317		71.634	81.821							0			delay cry
SUSTAIN	3-4046829340		71.545	84.933							0
SUSTAIN	3-4293697570		73.643	96.677							26.008
SUSTAIN	3-4328935851		4.421	107.113							0
SUSTAIN	3-4428436411		84.502	198.236							15.272
SUSTAIN	3-4608690568		69.62	105.688							11.753
SUSTAIN	3-4610320825		77.402	96.083							11.601
SUSTAIN	3-4649443757		113.288	115.694							27.625
SUSTAIN	3-4688306967		118.756	134.394							39.991
SUSTAIN	3-5120894397		23.546	57.856							0			Non breathing and non cry ( bag and mask ventilation)
SUSTAIN	3-5498357680		97.038	119.154							44.577
SUSTAIN	3-5591914414		89.799	120.587							19.6
SUSTAIN	3-5627791108		69.267	155.1							30.064
SUSTAIN	3-5877205900		102.391	164.8							7.655
SUSTAIN	3-5929771036		50.232	110.334							36.074			non cry
SUSTAIN	3-5952155155		82.902	94.375							29.012
SUSTAIN	3-6191156517		35.713	57.443							0
SUSTAIN	3-6230445452		126.24	191.069							36.862
SUSTAIN	3-6266084519		165.192	228.172							74.928
SUSTAIN	3-6509236658		42.012	117.406							0
SUSTAIN	3-7121375431		166.6	202.629							25.572
SUSTAIN	3-7423062794		116.816	219.385							50.575
SUSTAIN	3-7469909237		375.852	414.212							107.926
SUSTAIN	3-7555663843		240.395	297.153							32.209
SUSTAIN	3-7630364258		11.551	43.325							0
SUSTAIN	3-7991176402		57.686	58.606							0
SUSTAIN	3-8104565344		192.329	218.775							53.812
SUSTAIN	3-8438642259		52.685	70.683							26.946			non breathing non cry gasping ( and mask intubation done)
SUSTAIN	3-8641554633		110.269	128.65							0
SUSTAIN	3-8792712636		120.798	151.139							49.154
SUSTAIN	3-8808244086		35.69	96.966							11.871
SUSTAIN	3-9054101911		110.58	165.396							40.754
SUSTAIN	3-9395737330		145.538	164.52							31.889			non cry /breathing with thick meuconium stain
SUSTAIN	3-9550246803		57.396	143.174							1.127
SUSTAIN	3-9630597162		91.251	237.52							12.429
SUSTAIN	3-9638597819		211.355	237.858							91.073
SUSTAIN	3-9651964446		58.327	60.197							0
SUSTAIN	3-9871545649		106.26	124.395							5.945
SUSTAIN	5292		109.064	136.329							63.819			meuconium Stain
SUSTAIN	5753		99.715	191.498							39.902			bag and mask ventilation
SUSTAIN	5993		124.825	132.353							28.17			prolonged labour delay cry
SUSTAIN	6408		47.153	107.664							28.018			after bagging breathing and cry
SUSTAIN	6494		34.947	51.086							0			posted date meconieum
SUSTAIN	6840		58.122	88.498							33.869			shoulder dystocia, gasping
SUSTAIN	6896		37.835	52.936							5.855			delay cry, gasping
SUSTAIN	7004		61.834	121.823							20.445			improve
SUSTAIN	7208		130.361	146.983							28.286			Meuconium Stain
SUSTAIN	7437		112.017	233.086							19.029			delay cry(2nd twin baby)
SUSTAIN	7460		101.651	240.281							51.4			non breathing
SUSTAIN	7825		81.188	102.146							24.378			big baby non breathing and non cry bag and mask ventilation
SUSTAIN	7844		62.184	78.821							13.526			non breathing and non cry bag and mask ventilation done
SUSTAIN	8015		67.427	115.615							21.875			thick meuconium/non cry
SUSTAIN	8070		99.768	142.086							65.582			non cry and non breathing
SUSTAIN	8129		94.451	103.863							33.44			incubated baby /meuconium baby
SUSTAIN	8163		129.113	156.856							21.095			meuconium stain
SUSTAIN	8190		116.31	129.499							8.251			non breathing and non cry
SUSTAIN	8217		89.741	116.07							40.37			non breathing and non crying
SUSTAIN	8218		48.344	93.03							0			non breathing non cry
SUSTAIN	8576		38.703	59.968							0			nonbreathing noncry baby with thick meconieum
PreMALA	3-0107700047	fc4e8b1f-c0f2-4555-9b68-2c8cc849a1ba	28.63	39.946	28.831	35.786	-0.201	28.957	36.589	-0.327	0	0	0	video recording and cord clamp was done on 12:41:12pm but in liveborn it was delay to cord clamp	0	0	0	video recording and cord clamp was done on 12:41:12pm but in liveborn it was delay to cord clamp
PreMALA	3-0360037641	65b74f01-5f70-4850-9df0-e3d4a6476e90	100.624	129.54	103.157	105.38	-2.533	108.665	126.883	-8.041	11.18	11.241	10.75	non cry with bag and mask	11.18	11.241	10.75	non cry with bag and mask
PreMALA	3-1308272665	3e82774e-b50b-4b4c-8224-886e11cd13ef	39.375	115.413	33.391	33.891	5.984	33.421	33.521	5.954	0	0	0	failed to neobeat connect	0	0	0	failed to neobeat connect
PreMALA	3-1343253046	1e3296b5-2cfd-404d-876e-feee457259ad	22.683	38.186	22.608	25.328	0.075	22.795	25.385	-0.112	0	0	0	no any comments	0	0	0	no any comments
PreMALA	3-1496424179	aeb8fe60-8660-4999-b745-1cbd2689aa3c	49.519	78.908	44.484	49.484	5.035	44.132	49.518	5.387	8.519	5	4.33	neobeat failed to connect	8.519	5	4.33	neobeat failed to connect
PreMALA	3-1923559170	9f1e09ee-96d5-4b67-9ddd-0c94535acd15	43.997	58.112	43.306	44.397	0.691	49.907	53.435	-5.91	0	0	0	video recording neobeat missed to apply	0	0	0	video recording neobeat missed to apply
PreMALA	3-2030887286	2b987df8-9338-4682-82b5-50990d8a2f8d	9.332	144.099	25.208	28.128	-15.876	25.288	27.808	-15.956	0	0	0	video recorded	0	0	0	video recorded
PreMALA	3-2172079445	b7581382-5f27-4335-8b23-5d3677e78e84	47.229	115.845	46.513	58.833	0.716	46.669	58.704	0.56	14.668	9.16	9.242	neobeat failed to connect. neobeat data not available in neobeat app	14.668	9.16	9.242	neobeat failed to connect. neobeat data not available in neobeat app
PreMALA	3-2179591517	8bf9a505-cf6a-4786-96e2-43684ac90dcf	114.131	163.897	113.648	117.773	0.483	113.213	115.733	0.918	21.044	0	0	non cry with video recorded	21.044	0	0	non cry with video recorded
PreMALA	3-2514323025	ae30f94b-30af-4b3a-8a8f-48addd423902	33.178	60.949	33.352	47.489	-0.174	34.256	58.515	-1.078	0	0	0	no comment	0	0	0	no comment
PreMALA	3-2862316743	5a883b22-5f34-4422-9b1b-e677c412ea8e	33.978	49.765	29.904	42.064	4.074	28.407	49.102	5.571	6.175	0	4.473	no	6.175	0	4.473	no
PreMALA	3-3836832686	777bd927-7ef5-46ee-bf22-03981a0e3b00	83.302	158.84	86.211	87.177	-2.909	86.037	87.357	-2.735	23.632	15.379	16.92	non cry with video recorded	23.632	15.379	16.92	non cry with video recorded
PreMALA	3-4114465338	ae871698-c99f-4c8c-9a52-2fd3b8bac060	75.908	164.392	62.334	76.209	13.574	62.496	75.915	13.412	0	0	0	shoulder dystocia	0	0	0	shoulder dystocia
PreMALA	3-4548772264	fc62230c-9643-4641-a755-abb31d15314e	30.765	35.028	31.159	33.936	-0.394	31.098	34.358	-0.333	0	0	0	shoulder dystocia	0	0	0	shoulder dystocia
PreMALA	3-4873030087	bf515e1a-fe04-4709-aa31-bd491b96b34d	43.196	59.291	44.101	52.701	-0.905	43.847	52.455	-0.651	0	0	0	neobeat connect to failed	0	0	0	neobeat connect to failed
PreMALA	3-5635294502	3f79e094-cf94-47d4-9655-02cfd1e42e4a	33.343	50.797	34.487	42.144	-1.144	34.487	42.417	-1.144	0	0	0	video recorded, neobeat not used, baby was breathing after ventilation but not crying so the crying button was pr essed after the baby cried	0	0	0	video recorded, neobeat not used, baby was breathing after ventilation but not crying so the crying button was pr essed after the baby cried
PreMALA	3-6767612208	0c348c63-a333-4136-816c-f51e7e0bd1b7	53.943	94.445	51.676	54.342	2.267	115.1	125.818	-61.157	22.09	12.278	0	video recording and neobeat was applied but failed to connect in live born	22.09	12.278	0	video recording and neobeat was applied but failed to connect in live born
PreMALA	3-8251144858	cf2b04dd-9413-46fd-a7e4-7f5de9eb3248	16.498	91.093	20.759	22.384	-4.261	21.702	22.461	-5.204	0	0	0	in liveborn After non cry mistakely continue in breathing and cry but baby was in gasping after bag and bask baby was cry	0	0	0	in liveborn After non cry mistakely continue in breathing and cry but baby was in gasping after bag and bask baby was cry
PreMALA	3-8606642029	ba24f425-f848-4f45-a727-ad4371761f3e	37.915	46.946	38.126	40.626	-0.211	42.754	44.572	-4.839	0	0	0	no any comments	0	0	0	no any comments
PreMALA	3-8756593514	eb9821a0-f430-491a-bb85-0cfab2caad50	25.41	93.101	27.593	91.593	-2.183	28.81	41.527	-3.4	0	0	0	breech delivery	0	0	0	breech delivery
MALA	3-0283014259	e15c2f57-76a4-4d97-8f88-b7a0bc4e1f49	17.278	69.938	18.8364	63.2604	-1.55845				0	0		baby was delivery in waiting room so cord clamp was not done in liveborn
MALA	3-0362227617	dc60dd21-35d2-497b-b848-0e8471bb7e85	21.218	49.093	21.847	27.384	-0.629024				0	0		breech delivery video recorded
MALA	3-0408609959	9aa9697b-ae82-4784-b9e5-158ed1206a93	67.011	83.83	66.9777	90.3227	0.0333344				13.031	11.497		bag and mask was done. video was recorded.
MALA	3-0600091362	229381be-233b-4143-8399-79868a9365e6	52.731	60.38	52.9363	115.058	-0.205265				16.268	15.788		video was recorded from begining but liveborn went back so re liveborn was done
MALA	3-0905827849	e558be79-3068-4e54-9e18-54b89929ffbd	101.38	103.186	104.369	134.956	-2.98902				7.595	19.495		videos recorded
MALA	3-1064628321	45b93385-45d6-44f4-84a4-3da611e3b2a7	50.206	74.591	48.8888	98.7488	1.31722				9.255	10.403		video was recorded
MALA	3-1360111083	3f4a49c1-0f7f-4f4b-a648-16268f7845ec	44.964	59.924	45.4819	58.1719	-0.517948				0	0		case 1 (video recorded)
MALA	3-1433234213	52ef0c52-ca9e-4979-80d6-ea47ab47a292	110.02	166.078	109.67	164.214	0.350374				25.953	26.25		cord around the neck
MALA	3-2119347029	33181dc1-a9cf-4d4a-944d-90e02e8a50b1	44.386	48.69	44.2622	48.0952	0.123769				0	0		video was recorded.
MALA	3-2230930995	73d39eb1-e5d8-4eba-8adc-6b9d3bc058a1	31.62	212.84	4.90735	20.3213	26.7127				13.055	0		video recorded
MALA	3-2288212170	64590ec7-b7fb-4fe6-ad94-dbee74c390f0	141.741	150.889	141.775	150.334	-0.033766				22.465	27.757		video was recorded but unable to cordclamp in liveborn
MALA	3-2523313301	3b96eedb-fa98-42cc-bca5-3640de6ba34e	56.021	88.928	56.0875	87.2515	-0.066461				0	0		video recorded
MALA	3-2692769958	bd168a22-0252-41b3-b8a3-0b1f1486940f	156.837	160.078	163.595	191.933	-6.75836				19.167	18.413		Afterdelivery within 30 sec baby was cry but after few minutes baby was gasping so bag and mask done ( in liveborn forget to click on gasping after 2 min)
MALA	3-2831193220	c347dea3-bf21-4c02-96f2-a84ece6525e0	103.361	111.35	102.959	108.171	0.402322				0	0		At first,suction was mistakenly clicked instead of ventilate. video was recorded.
MALA	3-2930815635	f8f0e1d5-35eb-4542-bad9-39e8a834ed17	95.662	102.014	96.7214	98.2514	-1.05941				29.444	24.014		video was recorded
MALA	3-3039875964	4b1b8d6a-80a8-4800-a584-344561a7ae63	95.697	139.974	95.8572	139.66	-0.160243				7.746	7.751		bag and mask was done. video was recorded.
MALA	3-3149635236	6c9bfc25-21f4-4070-94d2-803753a10a28	41.944	128.081	36.1032	126.221	5.8408				15.353	24.853		no
MALA	3-3162321537	1b58fa33-a725-4724-93a6-badacb701403	193.39	198.203	193.428	196.987	-0.0376126				0	0		video recorded bag and mask
MALA	3-3702361676	0e6de7b0-46c5-4672-81c9-28e260879902	64.483	94.595	68.1248	92.6118	-3.64179				0	0		video was recorded.
MALA	3-3779213453	d097ec0f-3105-4d98-a411-9f9a5b09523c	9.702	13.736	10.6563	27.6083	-0.954315				0	0		video recorded neobeat was applied in baby but unable to show heartrate in liveborn
MALA	3-3943306024	cb4bd29e-d3c6-47d5-b1f5-af76b09afbae	52.721	65.943	54.3337	64.0567	-1.61265				0	0		vedio was recorded
MALA	3-3943741819	c06db413-87a6-489d-9a0c-b3a52d1b84c6	85.126	111.56	85.1402	130.396	-0.0141506				6.029	9.49		video recorded (delivery outside the labour room)
MALA	3-4202121359	01c007d6-6a63-42da-8027-f15ef515b483	25.407	50.582	25.0456	47.3996	0.361419				0	0		video recorded
MALA	3-4279079838	daf87072-17f2-41ea-8dbe-b896357cab14	45.156	45.907	50.0718	67.9758	-4.91585				0	0		video was recorded
MALA	3-4354798788	08feac3f-77ee-494d-b9af-e35c811155d3	57.736	70.988	57.1896	68.3436	0.546383				10.852	9.743		video recorded
MALA	3-4861602356	02bf8ff3-cb8e-4d1f-9888-a5403a9bcb6e	56.402	66.078	56.75	64.134	-0.347983				0	0		video recorded
MALA	3-4992739554	94e67542-dba1-4c93-ac26-e84b74b8c5b0	48.094	92.475	47.0612	91.8952	1.0328				0	0		video was recorded
MALA	3-4995472530	bcbeeeca-f459-42b5-9e46-ba12a1dbd219	25.148	37.297	24.3181	52.5171	0.829912				0	0		video recorded
MALA	3-5294516491	344bf880-f8ca-46e3-a0ad-8ebb1b42d2d1	48.266	57.175	48.2069	55.6819	0.0591394				0	0		video was recorded. Neobeat was placed but unable to show in liveborn
MALA	3-5398619404	a644d20a-c287-4f46-9149-a1a62af2f542	224.896	273.087	223.638	270.692	1.2583				22.036	21.518		vedio was recorded .
MALA	3-5569240712	dddadef4-06d5-4886-ad11-cce3cb390bad	43.947	79.75	44.246	78.533	-0.298981				0	0		video recorder (intubation done and baby shift to nicu)
MALA	3-6394479717	e711ad53-71aa-404a-94f9-cfde2d181b0a	87.018	107.727	87.0308	106.094	-0.0127519				26.738	0		video recorded (shoulder dystocia)
MALA	3-6618401069	fb55f24a-cde8-4c19-8338-e559e6d30cb8	49.802	66.366	50.892	64.682	-1.08997				0	0		vedio was recorded
MALA	3-6950750374	a631816b-6ff2-48fa-a824-d677dde94450	6.468	9.202	5.89358	14.2806	0.574416				0	0		ambulance delivey so unable to observe during delivery.unable to cord clamp. Bag and mask was done. Video was recorded.
MALA	3-6960137567	c4dda39f-5808-4ea7-8d87-bfdc80fd9ac5	10.442	20.413	10.6664	19.9324	-0.224387				0	0		delivered in active room.video was recorded.
MALA	3-7075063144	9222267d-9bfd-4bf4-8f3c-8dd6ddece6a1	48.221	72.191	48.7836	70.1556	-0.562598				0	0		vedio was recorded
MALA	3-7077720270	bc10b642-5b06-424c-a8da-2aee3dafeb54	116.617	143.136	115.954	139.931	0.66252				18.466	18.186		video recorded
MALA	3-7549391861	6d54af6a-6d73-4879-917e-4dcd3f259400	47.663	143.259	48.0656	140.347	-0.402604				5.196	3.418		video was recorded
MALA	3-7926885248	c0d1633d-0d91-42aa-9714-b17a3f247815	85.368	96.641	8.73606	8.95606	76.6319				19.239	0		video recorded (cord around the neck)
MALA	3-8159149967	ad3f6c61-a1b0-4e7c-9d71-6ebf893f986a	17.598	84.839	16.3062	84.0322	1.29181				0	0		video was recorded but neobeat was applied in baby but unable to show heartrate in liveborn
MALA	3-8696537556	d99eb443-a1df-4390-acf9-4873a3fab8c1	100.363	121.67	101.892	119.222	-1.52856				20.423	19.666		video was recorded.
MALA	3-8872688285	5009bfe8-8f50-49dc-8cba-ddb15542b714	40.536	52.109	40.3615	50.9815	0.174519				0	0		video recorded
MALA	3-9286772736	ddd8162f-cc26-4993-82b0-2758287f795c	38.226	41.136	38.2442	45.3462	-0.0182311				0	0		video recorded
MALA	3-9528893353	31a1b02a-5c0b-4d68-9e6e-d6afac2b682a	84.816	116.694	84.6144	116.54	0.201641				22.845	20.999		video was recorded.
MALA	3-9678618210	5fbcff0e-d217-47dd-a6ff-64e22594f586	34.616	109.658	34.1396	108.167	0.476435				0	0		video recorded (shoulder dystocia)
MALA	3-9724418853	976dbc4b-3da3-42c8-83d2-c694b8baf53a	87.642	162.31	85.4542	161.542	2.18781				0	0		video recorded ( fresh still birth)
MALA	3-9826756780	39cdab88-7ac2-45f7-b6ad-66c422629bc9	76.695	107.393	76.522	100.848	0.172986				13.155	9.409		video was recorded
MALA	3-9899435654	eedc0d98-b773-45fd-8334-ff99c4852086	48.34	67.547	51.3506	65.6946	-3.01061				0	0		vedio was recorded

## Sheet: Calculation & Table
	SUSTAIN	PreMALA	MALA
	0	0	0
	0	0	0
	0	0	0
	0	0	0
	0	0	0
	0	0	0					SUSTAIN	Pre-MALA	MALA	p-value
	0	0	0				Total	78	20	48	48
	0	0	0				Use of suction before first ventilation	59 (75.6)	7 (35.0)	21 (43.7)	<0.001
	0	0	0				Duration of suction before first ventilation, median (IQR) in seconds	23.1 (0.8-37.3)	0 (0-10.5)	0 (0-14.8)	<0.001
	0	0	0
	0	0	0
	0	0	0
	0	0	0
	0	6.175	0
	0	8.519	0
	0	11.18	0
	0	14.668	0
	0	21.044	0
	0	22.09	0
	1.127	23.632	0
	5.855		0
	5.945		0
	7.655		0
	8.039		0
	8.251		0
	9.313		0
	11.601		0
	11.753		5.196
	11.871		6.029
	12.429		7.595
	13.526		7.746
	15.272		9.255
	19.029		10.852
	19.13		13.031
	19.6		13.055
	20.438		13.155
	20.445		15.353
	21.095		16.268
	21.875		18.466
	24.378		19.167
	25.549		19.239
	25.572		20.423
	26.008		22.036
	26.335		22.465
	26.946		22.845
	27.625		25.953
	28.018		26.738
	28.17		29.444
	28.286
	29.012
	30.064
	30.457
	31.55
	31.889
	32.209
	33.44
	33.869
	36.074
	36.862
	38.698
	39.342
	39.525
	39.902
	39.991
	40.37
	40.754
	40.978
	44.577
	49.154
	50.575
	51.4
	53.812
	63.819
	65.582
	74.928
	77.898
	91.073
	107.926
